# Supplementary material for: Electrically Controlled Structures in Cholesteric Droplets with Planar Anchoring
Source: Molecules. 2025 Nov 20;30(22):4482. doi: 10.3390/molecules30224482 (PMC12655323; doi:10.3390/molecules30224482)
Supplement: Supplementary file 1 [file molecules-30-04482-s001.zip]

Archive with 8 entries (8 files):
- Figure S1.png
- Figure S2.png
- Figure S3.png
- Figure S4.png
- Figure S5.png
- Movie S1.mp4
- Movie S2.mp4
- Supplementary_Revised_Prishchepa.pdf
